# Supplementary material for: Transcriptome Analysis Identifies the Dysregulation of Ultraviolet Target Genes in Human Skin Cancers
Source: PLoS One. 2016 Sep 19;11(9):e0163054. doi: 10.1371/journal.pone.0163054 (PMC5028058; doi:10.1371/journal.pone.0163054)
Supplement: S6 Table — (XLSX) [file pone.0163054.s006.xlsx]

## Sheet: S6 Table
cell_cycle	DNA_damage	defense_inflammatory_response	ectoderm_epithelium_development	apoptosis	microtube	chromosome	leukocyte_activation	cell_adhesion
ANLN	BARD1	BLNK	ALOX12B	ADAMTSL4	APBA1	ASF1B	ADAMTS13	CITED2
ASNS	BLM	BNIP3L	ASPRV1	AIFM3	DNAH5	CDCA5	BCL6	ERBB3
ASPM	BRIP1	CARD18	CA2	ALOX15B	DYNC2H1	CDCA8	BST2	SELPLG
AURKA	CCNE2	CCK	CALML5	APOE	HAUS8	CENPH	CLCF1	SMOC1
AURKB	CDC25A	CCL20	CDSN	ARNT2	KIF11	ESPL1	CSF1
BCAT1	CDC25C	CD55	CNFN	BBC3	KIF14	GSG2	DPP4
BCL2	CDC45	CD74	CST6	BCL2L1	KIF15	HIST1H2BH	HSH2D
BIRC5	CDC6	CFB	EDA2R	BIK	KIF18A	HJURP	ICAM1
BRCA1	CDC7	CHST2	GRHL3	BIRC3	KIF18B	NCAPD2	ULBP1
BRCA2	CDT1	CLU	IRF6	BMF	KIF20A	NCAPG
BUB1	CHAF1A	DEFB1	IVL	BTG1	KIF20B	NCAPG2
C11orf82	CHEK1	HCP5	KLK5	BTG2	KIF23	NCAPH
CCNA2	CLSPN	HDAC5	KLK7	C16orf5	KIF24	NDC80
CCNB1	DBF4	HDAC9	KRT13	CARD14	KIF26B	PRDM5
CCNB2	DMC1	HIST1H2BK	KRT15	CASP9	KIF2C	SMYD3
CCNF	DSCC1	HIST2H2BE	KRT16	CDKN1A	KIF4A	SOX6
CDC20	DTL	HLA-G	KRT34	CDKN2D	KIFC1	SUPT3H
CDCA2	EME1	HMOX1	KRT6B	CRYAB	PRC1	SUV39H1
CDCA3	ESCO2	IL1B	LCE1B	DAPK1	PSRC1	WHSC1
CDK1	EXO1	IL1RN	LCE1C	GSDMA	SPAG5
CDKN2C	FANCA	IL23A	OVOL1	IGFBP3	TUBA1B
CDKN3	FANCB	IL32	POU2F3	INPP5D	TUBA1C
CENPA	FANCC	IL8	POU3F1	MNT	UCHL1
CENPE	FANCD2	IRAK2	PPL	NFKBIA
CENPF	FANCI	ITIH4	PTGS2	NR4A1
CENPJ	FEN1	KCNN4	RET	NR4A2
CEP55	FHIT	KYNU	RHCG	PRODH
CIT	GINS1	NCF2	SPRR1A	RRM2B
CKS1B	GINS2	NFATC4	SPRR1B	SERPINB2
DBF4B	GINS4	NFKBIZ	SPRR2A	SORT1
DLGAP5	HMGB2	NOD2	SPRR2D	SQSTM1
E2F1	KPNA2	NUPR1	SPRR2E	TP53INP1
E2F2	MCM10	PLA2G4C	SPRR3	TRAF1
E2F8	MCM3	RNASE7	TGFB2
ERCC6L	MCM5	RSAD2	TGM1
FAM83D	MCM6	S100A8	TXNIP
FBXO43	MCM7	SAA1
FBXO5	NEIL3	SLAMF7
FOXM1	POLA1	TLR2
GAS2L3	POLE2	TNF
GTSE1	POLN	TNFSF4
H2AFX	POLQ	UNC13D
HELLS	PRIM1	VNN1
INCENP	PRIM2
KNTC1	PSMC3IP
LFNG	RAD51
LZTS1	RAD51AP1
MAD2L1	RAD54B
MKI67	RAD54L
MND1	RECQL4
MPHOSPH9	RFC3
MTBP	RMI1
NEK11	RRM2
NEK2	TK1
NUF2	TOP2A
NUSAP1	TRIP13
OIP5	UHRF1
PARD3B	XRCC2
PBK	XRCC4
PHGDH
PKMYT1
PLK1
PLK4
PRUNE2
RACGAP1
RBL1
SGOL1
SGOL2
SKA1
SKA3
SKP2
SMC2
SMC4
SPC24
SPC25
STAG1
TACC3
THBS1
TIMELESS
TPX2
TTK
UBE2C
ZWINT
